# Supplementary material for: Characterization of a Core Fungal Community and Captivity‐Induced Gut “Mycobiome” Change in Fowler's Toad ( Anaxyrus fowleri )
Source: Ecol Evol. 2026 Apr 8;16(4):e73430. doi: 10.1002/ece3.73430 (PMC13061749; doi:10.1002/ece3.73430)
Supplement: Supplementary file 1 — Table S1: Sample information and sequencing statistics Fecal sampline information including the timepoint of sampling, the number of sequenced reads, the source of the pellet collection, sex of the toad and NCBI accession numbers. [file ECE3-16-e73430-s001.xlsx]

## Sheet: Sheet1
Sample	Wilderness or time in captivity	Number of reads	Source	Sex	SRA	Biosample
M1	Wild	147520	ziploc	M	SRR33673800	SAMN48684010
M2	Wild	137902	ziploc	F	SRR33673799	SAMN48684011
M3	Wild	99390	ziploc	UNK	SRR33673788	SAMN48684012
M4	Wild	119052	ziploc	UNK	SRR33673777	SAMN48684013
M13	Wild	257872	ziploc	M	SRR33673766	SAMN48684014
M15	Wild	238088	ziploc	F	SRR33673755	SAMN48684015
M17	Wild	21016	ziploc	F	SRR33673752	SAMN48684016
M20	Wild	226092	ziploc	M	SRR33673751	SAMN48684017
M22	Wild	223616	ziploc	M	SRR33673750	SAMN48684018
M26	Wild	256176	ziploc	M	SRR33673749	SAMN48684019
M28	Wild	222434	ziploc	M	SRR33673798	SAMN48684020
M30	Wild	28494	ziploc	F	SRR34424483	SAMN48684021
M31	Wild	113280	ziploc	F	SRR33673797	SAMN48684022
M32	Wild	220882	ziploc	F	SRR33673796	SAMN48684023
M33	Wild	34744	ziploc	F	SRR33673795	SAMN48684024
M41	Captive 1 week	342826	water	M	SRR33673794	SAMN48684025
M42	Captive 1 week	211422	water	M	SRR33673793	SAMN48684026
M43	Captive 1 week	233790	soil	M	SRR33673792	SAMN48684027
M44	Captive 1 week	338196	water	M	SRR33673791	SAMN48684028
M45	Captive 1 week	186720	soil	M	SRR33673790	SAMN48684029
M46	Captive 1 week	164484	soil	F	SRR33673789	SAMN48684030
M47	Captive 1 week	220926	soil	M	SRR33673787	SAMN48684031
M48	Captive 1 week	294950	soil	M	SRR33673786	SAMN48684032
M49	Captive 1 week	115682	water	M	SRR33673785	SAMN48684033
M50	Captive 1 week	206304	water	F	SRR33673784	SAMN48684034
M51	Captive 1 week	210120	water	F	SRR33673783	SAMN48684035
M52	Captive 2 week	203198	water	M	SRR33673782	SAMN48684036
M53	Captive 2 week	259914	soil	M	SRR33673781	SAMN48684037
M55	Captive 2 week	205568	soil	M	SRR33673780	SAMN48684038
M56	Captive 2 week	230354	soil	F	SRR33673779	SAMN48684039
M57	Captive 2 week	207614	soil	F	SRR33673778	SAMN48684040
M58	Captive 2 week	206326	soil	F	SRR33673776	SAMN48684041
M59	Captive 2 week	208918	soil	M	SRR33673775	SAMN48684042
M60	Captive 2 week	208678	soil	M	SRR33673774	SAMN48684043
M62	Captive 2 week	208238	soil	M	SRR33673773	SAMN48684044
M63	Captive 3 week	208582	soil	M	SRR33673772	SAMN48684045
M64	Captive 3 week	205800	soil	M	SRR33673771	SAMN48684046
M65	Captive 3 week	222150	soil	F	SRR33673770	SAMN48684047
M66	Captive 3 week	103802	water	F	SRR33673769	SAMN48684048
M67	Captive 3 week	150094	soil	F	SRR33673768	SAMN48684049
M68	Captive 3 week	141234	soil	M	SRR33673767	SAMN48684050
M69	Captive 3 week	154284	soil	M	SRR33673765	SAMN48684051
M70	Captive 3 week	104672	soil	M	SRR33673764	SAMN48684052
M71	Captive 4 week	294746	water	M	SRR33673763	SAMN48684053
M72	Captive 4 week	121526	soil	M	SRR33673762	SAMN48684054
M73	Captive 4 week	138674	water	F	SRR33673761	SAMN48684055
M74	Captive 4 week	137570	water	F	SRR33673760	SAMN48684056
M75	Captive 4 week	241440	soil	M	SRR33673759	SAMN48684057
M76	Captive 4 week	123972	soil	F	SRR33673758	SAMN48684058
M77	Captive 4 week	119724	soil	M	SRR33673757	SAMN48684059
M78	Captive 4 week	221864	soil	M	SRR33673756	SAMN48684060
M79	Captive 4 week	205038	soil	M	SRR33673754	SAMN48684061
M80	Captive 4 week	210338	soil	F	SRR33673753	SAMN48684062
